# Supplementary material for: Research productivity during orthopedic surgery residency correlates with pre-planned and protected research time: a survey of German-speaking countries
Source: Knee Surg Sports Traumatol Arthrosc. 2020 Apr 17;29(1):292–9. doi: 10.1007/s00167-020-05983-w (PMC7862526; doi:10.1007/s00167-020-05983-w)
Supplement: Supplementary file 1 — (XLSX 12 kb) [file 167_2020_5983_MOESM1_ESM.xlsx]

## Sheet: Sheet1
Factor	Question	Available responses	Available responses
Dependent Variable
Current research activity	How many hours do you currently spend doing research per week (1-168 hours; average of past three months)	Metric, 1-168 hours/week	1-168
Modifiable Factors
Faculty research output	The attending surgeons in my program have a high research output	Likert-type scale, 1-5, including strongy disagree (1), disagree (2), neither agree nor disagree (3), agree (4), and strongly agree (5)
Faculty research quality	The attending surgeons in my program perform high quality research	Likert-type scale, 1-5, including strongy disagree (1), disagree (2), neither agree nor disagree (3), agree (4), and strongly agree (5)
Availability of research infrastructure	The local infrastructure is sufficient for the conduct of my reserach (i.e. laboratories, equipment, personnel, clinical trial support)	Likert-type scale, 1-5, including strongy disagree (1), disagree (2), neither agree nor disagree (3), agree (4), and strongly agree (5)	1-5
Availability of research-related knowledge	Consultation and training in research methods and skills is available in my current residency training program (i.e. statistics, laboratory methods, grant- or manuscript writing)	Likert-type scale, 1-5, including strongy disagree (1), disagree (2), neither agree nor disagree (3), agree (4), and strongly agree (5)	1-5
Availability of research funding	Research funding is sufficiently available in my current program (funding that is not supporting your salary, i.e. to cover supplies, cost of services or research personnel)	Likert-type scale, 1-5, including strongy disagree (1), disagree (2), neither agree nor disagree (3), agree (4), and strongly agree (5)	1-5
Availability of salary funding	Salary funding is sufficiently available in my current program (i.e. Funding of salary to enable the conduct of a period of full-time research)	Likert-type scale, 1-5, including strongy disagree (1), disagree (2), neither agree nor disagree (3), agree (4), and strongly agree (5)	1-5
Maximum duration of single employment contract	What was the longest period in months that were covered by a single employment contract during during your residency training?	Metric, 1-∞ months	1-∞
Protected days	How many days are allocated for dedicated research time annually? (1-365 days, Days for planning, conducting, analyzing or writing, excluding days for conference travel; Excluding protected time > 3 continuous months)	Metric, 1-365 days/year	1-365
Predictability of protected days on the prior day	What percentage of your days with dedicated research time are known the day before (10 or more hours before the beginning of your shift)	Metric, 1-100 %	1-100
Predictability of protected days in the prior week	What percentage of your days with dedicated research time are known the week before (at latest on Friday on a Monday-Friday schedule)	Metric, 1-100 %	1-100
Support of ≥3 to <12 months leave	A dedicated research fellowship of 3 months duration or longer is supported in my program (Full-time research which may or may not be counted towards the clinical training time required for board certification)	Likert-type scale, 1-5, including strongy disagree (1), disagree (2), neither agree nor disagree (3), agree (4), and strongly agree (5)	1-5
Support of ≥1 year leave, not counted towards training	A dedicated research fellowship of 1 year duration or longer is supported in my program (Full-time research not counted towards the number of years in clinical training required for board certification)	Likert-type scale, 1-5, including strongy disagree (1), disagree (2), neither agree nor disagree (3), agree (4), and strongly agree (5)	1-5
Support of ≥1 year leave, counted towards training	A dedicated research fellowship of 1 year duration or longer is supported in my program (Full-time research which is counted towards the number of years in clinical training required for board certification)	Likert-type scale, 1-5, including strongy disagree (1), disagree (2), neither agree nor disagree (3), agree (4), and strongly agree (5)	1-5
Non-modifiable Factors
Completed years of training	How many years of residency training have you completed (Round down to number of full completed years)	Metric, 1-∞ years	1-∞
Age	What is your age?	Metric, 1-∞ years	1-∞
Female gender	What is your gender?	Binary, yes or no
Completion of ≥1 year leave	Have you completed a research fellowship of 1 year duration or longer? (Full-time research)	Binary, yes or no	1-2
Completion of ≥3 to <12 months leave	Have you completed a research fellowship of 3 months to 1 year duration? (Full-time research)	Binary, yes or no	1-2
Employment in Austria	Country of your current residency program	Nominal, Austria, Germany, or Switzerland	1-3
Employment in Germany	see above	see above	1-3
Employment in Switzerland	see above	see above	1-3
Employment in A-level hospital	Which category best describes your program?	Nominal, select all that apply including Privately owned, Governmental/community owned, University hospital or University trauma or orthopaedic surgery department, University teaching affiliate, "A-Spital" (Switzerland only), "B-Spital" (Switzerland only), "C-Spital" (Switzerland only)	Privately owned
Employment in B-level hospital	see above	see above	Privately owned
Employment in a University hospital	see above	see above	Privately owned
Employment in Maximum care hospital	see above	see above	Privately owned
Employment in a University teaching affiliate	see above	see above	Privately owned
Employment in privately held institution	see above	see above	Privately owned
Department size	How many physicians are employed in your orthopedic/trauma surgery department (including residents, attendings, leadership)	Metric, 1-∞ Physicians	1-∞
Program size	How many residents are employed in your orthopedic/trauma surgery department (including physicians in training only)	Metric, 1-∞ Physicians	1-∞
Faculty to resident ratio	Calculated
